# Supplementary material for: Prevalence of mutations in inherited retinal diseases: A comparison between the United States and India
Source: Mol Genet Genomic Med. 2019 Dec 9;8(2):e1081. doi: 10.1002/mgg3.1081 (PMC7005662; doi:10.1002/mgg3.1081)
Supplement: Supplementary file 1 [file MGG3-8-e1081-s001.xlsx]

## Sheet: RD Panel
Case	Seq	Hosp	Age	Gender	Phenotype	Gene	OMIM #	GenBank #	c.DNA position	Amino acid change	Exon		New ACMG standards	Mol dx	# genes
1	TP	NN	15	M	LCA	SPATA7	609868	NM_018418.4	c.817-2A>G	NA	i7	HOM	P	Y
2	TP	NN	0.5	M	LCA	EYS	612424	NM_01142800.1	c.9157C>C/T	p.Q3053Ter	43	HET	VUS	N
3	TP	NN	10	M	LCA	AIPL1	604392	NM_001033055.3	c.220delG	p.V74SfsTer9	3	HOM	P	Y
4	TP	NN	7	F	LCA	CRX	602225	NM_000554.6	c.793G>T	p.D265Y	4	HOM	LP	Y
5	TP	CMG	33	M	RP	CRX	602225	NM_000554.6	c.585C>C/A	p.Y195Ter	4	HET	P	Y
6	TP	NN	3	M	?LCA	GUCY2D	600179	NM_000180.3	c.1749+5G>T	NA	i8	HOM	VUS	N
7	TP	NN	24	F	?Occult macular dystrophy	NRL	162080	NM_001354768.3	c.283G>G/T	p.A95S	2	HET	VUS	N
8	TP	NN	5	F	RP	RPE65	180069	NM_000329.2	c.992G>A	p.W331Ter	9	HOM	P	Y
9	TP	NN	2	M	LCA	CRB1	604210	NM_201253.2	c.3997G>T	p.E1333Ter	11	HOM	P	Y
10	TP	NN	4	F	Rod cone dysfunction ?RP	RAX2	610362	NM_001319074.4	c.417_422dupCCCGGG	p.Pro140_Gly141dup	3	HOM	VUS	N
11	TP	CMG	49	M	RP	RPGR	312610	NM_000328.2	c.1234C>T	p.R412Ter	10	HEMI	P	Y
12	TP	NN	22	M	Cone dystrophy	GUCY2D	600179	NM_000180.3	c.2512C>C/T	p.R838C	13	HET	LP	Y
13	TP	NN	30	F	Stargardt disease	ABCA4	601691	NM_000350.2	c.1995C>A	p.Y665Ter	14	HOM	P	Y
14	TP	NN	5	M	Stargardt disease	PROM1	604365	NM_006017.2	c.1919C>T	p.S640L	17	HOM	LP	Y
15	TP	NN	27	M	Photophobia, cone rod dystrophy	RIMS1	606629	NM_014989.5	c.599C>C/T	p.A200V	5	HET	VUS	N
16	TP	NN	51	M	?Retinitis pigmentosa ?Choroideremia	PDE6B	180072	NM_000283.3	c.1558C>C/T	p.R520Ter	19	HET	VUS	N
17	TP	NN	38	M	RP	USH2A	608400	NM_206933.2	c.2810-1G>A	NA	i13	HOM	P	Y
18	TP	CMG	40	F	RP	USH2A	608400	NM_206933.2	c.13649T>T/G	p.V4550G	63	HET	VUS	N
						USH2A	608400	NM_206933.2	c.5012G>G/A	p.G1671D	25	HET	VUS
19	TP	NN	22	M	RP/Ciliopathy disorder	EYS	612424	NM_01142800.1	c.8218_8219delCA	p.His2740TyrfsTer27	43	HET	VUS	N
20	TP	NN	23	F	Cone rod dystrophy	ABCA4	601691	NM_000350.2	c.6658C>T	p.Q2220Ter	48	HOM	P	Y
21	TP	NN	28	F	?Familial exudative vitreoretinopathy ?Noorie disease	FZD4	604579	NM_012193.3	c.1501_1502delCT	p.Leu501SerfsTer33	2	HET	P	Y
22	TP	CMG	20	F	LCA	CDHR1	609502	NM_033100.3	c.1A>G	p.M1V	1	HOM	P	Y
23	TP	NN	6	M	Stargardt disease	ABCA4	601691	NM_000350.2	c.5313-2_5316delAGATGG	NA (Intron exon boundary)	i37	HOM	P	Y
24	TP	NN	20	M	Cone rod dystrophy	RPGRIP1	605446	NM_020366.3	c.2011G>C	p.G671R	14	HOM	LP	Y
25	TP	NN	22	F	RP	CNGB1	600724	NM_001297.4	c.522dupC	p.Lys175GlnfsTer4	8	HOM	P	Y
26	TP	NN	15	F	?Stargardt disease	ABCA4	601691	NM_000350.2	c.2791G>G/A	p.V931M	19	HET	VUS	N
						ABCA4	601691	NM_000350.2	c.6658C>C/T	p.Q2220Ter	48	HET	VUS
27	TP	NN	9	F	LCA	GUCY2D	600179	NM_000180.3	c.1918T>C	p.W640R	9	HOM	LP	Y
28	TP	NN	28	M	RP	RPGR	312610	NM_000328.2	c.3027_3028delGG	p.Glu1010GlyfsTer68	15	HEMI	P	Y
29	TP	NN	44	F	RP	PRPH2	179605	NM_000322.4	c.732C>C/A	p.N244K	2	HET	P	Y
30	TP	NN	29	M	Macular dystrophy	BEST1	607854	NM_004183.3	c.1092T>G	p.V81M	3	HOM	LP	Y
31	TP	NN	1	M	LCA	AIPL1	604392	NM_001033055.3	c.465+1G>A	NA	i37	HOM	P	Y
32	TP	NN	4	M	Rod cond dystrophy	TRPM1	603576	NM_001252020.1	c.2935A>G	p.I979V	3	HOM	VUS	N
33	TP	NN	2.75	F	Cone rod dystrophy	None						NA	Negative	N
34	TP	NN	6	M	Cone dystrophy	CNGA3	600053	NM_001298.2	c.1583_1609delCCGTGGTGGCTGATGATGGGGTCACCCinsG	p.Ala528GlyfsTer78	8	HOM	VUS	N
35	TP	NN	38	M	Macular dystrophy	CERKL	608381	NM_001030311.2	c.316C>C/T	p.R106C	2	HET	VUS	N
						CERKL	608381	NM_001030311.2	c.1045_1046delAT	p.Met349ValfsTer20	8	HET	VUS
36	TP	NN	26	M	Cone dystrophy	ABCA4	601691	NM_000350.2	c.5371dupG	p.Ala1791GlyfsTer9	38	HET	VUS	N
						ABCA4	601691	NM_000350.2	c.5882G>G/A	p.G1961E	42	HET	VUS
37	TP	NN	33	M	RP	CDHR1	609502	NM_033100.3	c.869A>G	p.D290G	10	HOM	LP	Y
38	TP	NN	8	M	?Cone dystrophy ?Stargardt disease	ABCA4	601691	NM_000350.2	c.4793C>C/A	p.A1598D	34	HET	VUS	N
						ABCA4	601691	NM_000350.2	c.3482G>G/A	p.R1161H	23	HET	VUS
						ABCA4	601691	NM_000350.2	c.1531C>C/T	p.R511C	11	HET	VUS
						ABCA4	601691	NM_000350.2	c.872C>C/T	p.P291L	8	HET	VUS
39	TP	NN	11	M	?BBS	BBS10	610148	NM_024685.4	c.146G>T	p.Arg49Leu	1	HOM	LP	Y
						CEP290	610142	NM_025114.3	c.2873C>T	p.Ser958Phe	26	HOM	VUS
40	TP	NN	6	M	?LCA	SPATA7	609868	NM_018418.4	c.959_960insA	p.Pro321ThrfsTer6	8	HOM	P	Y
41	TP	NN	3	F	Rod cone dysfunction	TULP1	602280	NM_003322.3	c.1047T>G	p.Asn349Lys	11	HOM	P	Y
42	TP	NN	7	M	?LCA	GUCY2D	600179	NM_000180.3	chr17:7919266; T>A	p.Leu1022Ter	17	HOM	P	Y
43	TP	NN	26	M	?retinitis pigmentosa ?choroideremia	CHM	300390	NM_000390.2	whole gene deletion			HEMI	P	Y
						PITPNM3	608921	NM_031220.3	chr17:6386883; C>C/T	p.Val181Ile	6	HET	VUS
44	TP	NN	9	F	?rod cone dysfunction ?familial exudative vitreoretinopathy	TTC8	608132	NM_144596.2	chr14:89307227; A>G	p.Lys95Arg	4	HOM	VUS	N
45	TP	NN	32	M	retinitis pigmentosa	PDE6A	180071	NM_000440.2	chr5:149274822_149274823insCATG	p.Lys551ThrfsTer2	13	HOM	P	Y
46	TP	NN	25	F	rod cone dystrophy	IMPG2	607056	NM_016247.3	chr3:100995506; A>T	NA	i5	HOM	P	Y
47	TP	NN	19	M	retinitis pigmentosa	CERKL	608381	NM_001030311.2	chr2:182413512_182413513delAT	p.Met349ValfsTer20	8	HOM	P	Y
48	TP	NN	6	F	?LCA ?Early onset retinal dystrophy	CRB1	604210	NM_201253.2	chr1:197391063; A>G	p.Tyr702Cys	6	HOM	LP	Y
49	TP	NN	7	M	rod cone dystrophy	RPE65	180069	NM_000329.2	chr1:68912448; G>G/C	p.Gln64Glu	3	HET	VUS	N
						RPE65	180069	NM_000329.2	chr1:68896789; G>G/A	p.Pro470Leu	13	HET	VUS
						RP9	607331	NM_203288.1	chr7:33134848delA	p.Ter222Asp	6	HET	VUS
50	TP	NN	5	F	Cone rod dystrophy	CNGA3	600053	NM_001298.2	chr2:99012731_99012750delTGGTGAGACCCCACCCCCCG	p.Gly367GlufsTer3	8	HET	VUS	N
						CNGA3	600053	NM_001298.2	chr2:99013089; T>T/C	p.Cys486Arg	8	HET	VUS
						CACNA2D4	608171	NM_172364.4	chr12:1983783; G>G/A	p.Pro622Leu	18	HET	VUS
						CACNA2D4	608171	NM_172364.4	chr12:1984412; C>C/T	NA	i17	HET	VUS
51	TP	NN	59	M	?retinitis pigmentosa ?choroideremia	CHM	300390	NM_000390.2	Exons 6, 7, 8 deletion			HEMI	P	Y
52	TP	NN	22	M	?Rod cone dystrophy	CRB1	604210	NM_201253.2	chr1:197397126; T>T/G	p.Cys891Gly	7	HET	P	Y
						CRB1	604210	NM_201253.2	chr1:197403835; G>G/T	c.2843-1G>G/T	i8	HET	P
53	TP	NN	9	F	Cone rod dystrophy	CNGA3	600053	NM_001298.2	chr2:99013274; C>A	p.Phe547Leu	8	HOM	LP	Y
54	TP	NN	0.83	F	?LCA	USH2A	608400	NM_206933.2	chr1:216373248; G>G/C	p.Pro1178Ala	17	HET	VUS	N
						USH2A	608400	NM_206933.2	chr1:215963580; T>T/G	p.Ile3335Leu	51	HET	VUS
						CEP290	610142	NM_025114.3	chr12:88512458; G>G/A	p.Gln529Ter	16	HET	VUS
55	TP	NN	2	M	?LCA	RPGRIP1	605446	NM_020366.3	chr14:21769255; C>T	p.Gln117Ter	3	HOM	P	Y
						CRB1	604210	NM_201253.2	chr1:197396845; C>A	p.Ser797Tyr	7	HOM	VUS
56	TP	NN	24	M	cone rod degeneration	PROM1	604365	NM_006017.2	chr4:15995651; G>A	p.Gln576Ter	16	HOM	P	Y
						SNRNP200	601664	NM_014014.4	chr2:96957149; A>A/C	p.Phe801Cys	18	HET	VUS
57	TP	NN	7	M	?Rod cone dystrophy ?CSNB	TTC8	608132	NM_144596.2	chr14:89343686; G>G/A	p.Ala494Thr	15	HET	VUS	N
58	TP	NN	33	F	Retinitis pigmentosa	RPE65	180069	NM_000329.2	chr1:68910315; C>T	p.Ala132Thr	5	HOM	VUS	N
						PROM1	604365	NM_006017.2	chr4:16025003; G>G/A	p.Arg244Ter	8	HET	VUS
						PROM1	604365	NM_006017.2	chr4:15992882; G>G/A	p.Ser649Leu	18	HET	VUS
						USH2A	608400	NM_206933.2	chr1:216246517; A>A/C	p.Cys1900Gly	28	HET	VUS
						USH2A	608400	NM_206933.2	chr1:215802320; G>G/A	p.Arg5143Trp	72	HET	VUS
59	TP	NN	61	M	Gradual blindness, "FEVR/Noories"	FZD4	604579	NM_012193.3	chr11:86662296_86662297delAG	p.Leu501SerfsTer33	2	HET	P	Y
60	TP	NN	1	M	LCA	GUCY2D	600179	NM_000180.3	chr17:7906551; G>A	p.Trp62Ter	2	HOM	P	Y
61	TP	NN	25	F	?Cone rod dystrophy ?RP	PROM1	604365	NM_006017.2	chr4:15992882; G>A	p.Ser649Leu	18	HOM	P	Y
62	TP	NN	9	F	?Cone dystrophy	CRX	602225	NM_000554.6	chr19:48337764; A>A/G	p.Ser22Gly	2	HET	VUS	N
1	WES	NN	24	M	?Stargardt/Cone dystrophy	GUCY2D	600179	NM_000180.3	c.2101C>T	p.P701S	10	HOM	LP	Y
2	WES	NN	5	M	Rod cone dystrophy	RDH12	608830	NM_152443.2	c.38C>A	p.S13Ter	3	HOM	P	Y
3	WES	NN	28	M	RP	SNRNP200	601664	NM_014014.4	c.2160+8C>A	NA	i16	HET	VUS	N
4	WES	NN	7	F	LCA	CEP290	610142	NM_025114.3	c.5237G>A	p.R1746Q	39	HOM	LP	Y
5	WES	NN	13	F	?Stargardt disease	CDH3	114021	NM_001793.4	c.2444G>G/A	p.R815H	16	HET	VUS	N
6	WES	NN	11	M	Cone rod dystrophy	ABCA4	601691	NM_000350.2	c.3064G>A	p.E1022K	20	HOM	P	Y
7	WES	NN	11	M	RP	CEP290	610142	NM_025114.3	c.6522+12_6522+13insT	NA	i47	HOM	VUS	N
8	WES	NN	2	M	RP	CEP290	610142	NM_025114.3	c.6522+12_6522+13insT	NA	i47	HOM	VUS	N
9	WES	NN	0.9	F	atypical RP	RP1	603937	NM_006269.1	c.5008G>G/A	p.A1670T	4	HET	P	Y
10	WES	NN	5.5	F	LCA	RPGRIP1	605446	NM_020366.3	c.1132insA	p.Y378IfsTer1	9	HOM	P	Y
11	WES	NN	32	M	Cone dystrophy	None						NA	Negative	N
12	WES	NN	7	M	Incomplete achromatopsia	None						NA	Negative	N
1	TP	MDL	1	M	Retinal Dystrophy rod & cone	None			NA	NA	NA	NA	Negative	N	177
2	TP	MDL	36	M	RP	PDE6B	180072	NM_000283.3	C.1927_1969 delinsGG	p.N643Gfs*29	14	HET	P	Y	175
						PDE6B	180072	NM_000283.3	c.C291A	p.Y97X	1	HET	P
3	TP	MDL	5	F	LCA	GUCY2D	600179	NM_000180.3	c.G1958A	p.G653E	10	HET	LP	N	175
						RBP3	180290	NM_002900.2	c.125T	p.P42L	1	HET	VUS
4	TP	MDL	61	M	RP, hearing loss	USH2A	608400	NM_206933.2	c.7595-3C>G		40i	HET	P	I	175
						USH2A	608400	NM_206933.2	c.C4106T	p.S1369L	19	HET	VUS
						MYO7A	276903	NM_001127180	c.A631G	p.S211G	7	HET	VUS
5	TP	MDL	15	M	Optic Atrophy	NONE			NA	NA	NA	NA	Negative	N	175
6	TP	MDL	1	F	nystagmus, high hyperopia and decreased visual response	CNGB3	605080	NM_019098.4	c.1148del	p.T383Ifs*13	10	HOM	P	Y	175
7	TP	MDL	35	F	RP	CYP4V2	608614	NM_207352.3	c.802-8_810delinsGC		7	HET	P	N	175
						MYO7A	276903	NM_000260.3	c.5065G>A	p.Asp1689Asn	37	HOM	VUS
						DFNB31	607084	NM_015404.3	c.2384G>A	p.Arg795Gln	10	HOM	VUS
8	TP	MDL	13	M	Usher Syndrome	USH2A	608400	NM_206933.2	c.G8200A	p.V2734M	41	HET	VUS	N
						USH2A	608400	NM_206933.2	c.G7684T	p.V2562F	41	HET	VUS
9	TP	MDL	14	M	RCD	RPGR	312610	NM_000328.2	c.G905A	p.C302Y	8	HOM	VUS	N	175
10	TP	MDL	48	F	Retinal dystrophy	FZD4	604579	NM_012193.3	c.1282_1285del	p.D428Sfs*2	2	HET	P	Y	175
						ROM1	180721	NM_00327.3	c.C712del	p.Leu238Cysfs*78	2	HET	LP carrier
11	TP	MDL	1	M	LCA	GUCY2D	600179	NM_000180.3	c.G1721A	p.R574H	8	HET	VUS	Y	175
						GUCY2D	600179	NM_000180.3	c.C1978T	p.R660X	10	HET	P
						GUCY2D	600179	NM_000180.3	c.C2302T	p.R768W	12	HET	LP
						PHYH	602026	NM_006214.3	c.135-2A>G		2i	HET	P
12	TP	MDL	25	F	RP	ABCA4	601691	NM_000350.2	c.G455A	p.R152Q	5	HET	VUS	N	175
13	TP	MDL	11	M	RCD (?Bardet Biedl)	ROM1	180721	NM_000327.3	c.339dup	p.Leu114Alafs*18	1	HET	LP	Y	175
14	TP	MDL	1	M	Retinal dystrophy with albinism	CNGB1	600724	NM_001297.4	c.2266G>T	p.Gly756Cys	23	HET	VUS	N	175
						LRP5	603506	NM_002335.2	c.796C>T	p.Arg266Cys	4	HET	VUS
						RBP3	180290	NM_002900.2	c.3404C>G	p.Ser1135Cys	4	HET	VUS
15	TP	MDL	54	F	RP	RDH12	608830	NM_152443	c.780delG	p.A262Rfs*16	8	HET	LP	Y	175
						RDH12	608830	NM_152443	c.T728A	p.L243Q	8	HET	VUS
						USH2A	608400	NM_206933.2	c.2299delG	p.Glu767Serfs*21	13	HET	LP carrier
16	TP	MDL	27	F	RP	OPN1SW	613522	NM_001708.2	c.C790T	p.P264S	4	HET	LP	N	175
17	TP	MDL	13	M	RCD	NONE			NA	NA	NA	NA	Negative	N	175
18	TP	MDL	9	F	RP	PRPF3	607301	NM_004698.2	c.C1481T	p.T494M	11	HET	P	Y	175
19	TP	MDL	15	M	cone dystrophy? Vs RP	NONE			NA	NA	NA	NA	Negative	N	175
20	TP	MDL	49	M	congenital retinopathy-dx of Kearns Sayre	NONE			NA	NA	NA	NA	Negative	N	175
21	TP	MDL	5	M	Pigmentary retinopathy	OPA1	605290	NM_015560.2	c.A1146G	p.I382M	12	HET	VUS	N	175
22	TP	MDL	7	F	RCD	CNGB3	605080	NM_019098.4	c.1148delC	p.T383Ifs*13	10	HOM	P	Y	175
23	TP	MDL	13	F	retinal/Cone rod dystrophy	CNGB3	605080	NM_019098.4	c.C2086T	p.R696X	17	HET	VUS	N	175
						CNGB3	605080	NM_019098.4	c.C1370A	p.A457D	12	HET	VUS
24	TP	MDL	20	M	retinal dystrophy/ CRD	CNGA3	600053	NM_001298.2	c.T605C	p.L202P	7	HET	LP	Y	175
						CNGA3	600053	NM_001298.2	c.395+1G>A		4i	HET	P
25	TP	MDL	7	F	Cone dystrophy	ABCA4	601691	NM_00350.2	c.4320delT	p.F1440fs*6	29	HET	LP	Y	175
						ABCA4	601691	NM_00350.2	c.885delC	p.L296Cfs*4	8	HET	LP
26	TP	MDL	9	F	Usher versus RP	None			NA	NA	NA	NA	Negative	N	175
27	TP	MDL	17	M	RCD	None			NA	NA	NA	NA	Negative	N	193
28	TP	MDL	10	F	Pigmentary Retinal Dystrophy	None			NA	NA	NA	NA	Negative	N	257
29	TP	MDL	1	F	Retinal Dystrophy	GUCA1A	600364	NM_000409.3	c.G565T	p.D189Y	6	HET	VUS	N	175
30	TP	MDL	14	F	RCD	CLN3	607042	NM_000086.2	c.465-467del	p.V156del	7	HEMI	LP	Y	184
						CLN3	607042	NM_000086.2	c.461-?-677+del		7,8	HET	P
31	TP	MDL	1	M	LCA	CEP290	610142	NM_025114.3	c.164-167 del	p.T55Sfs*3	3	HET	P	Y	175
						CEP290	610142	NM_025114.3	c.2991+1655A>G		26i	HET	P
32	TP	MDL	20	M	Rod-cone dystrophy, ?RP	FZD4	604579	NM_012193.3	c.87_89del	p.Leu31del	1	HET	VUS	N	181
33	TP	MDL	32	F	Retinitis pigmentosa	None			NA	NA	NA	NA	Negative	N	181
34	TP	MDL	6	M	Albinism vs retinal dystrophy	TYR	606933	NM_000372.4	c.649C>T	p.Arg217Trp	1	HET	P	I	232
						TYR	606933	NM_000372.4	c.1205G>A	p.Arg402Gln	4	HET	VUS
						MC1R	155555	NM_002386.3	c.86dup	p.Asn29Lysfs*14	1	HET	VUS
35	TP	MDL	6	M	Usher Syndrome	MYO7A	276903	NM_000260.3	c.5495G>A	p.Arg1832Gln	40	HET	VUS	N	10
36	TP	MDL	37	F	hereditary retinal dystrophy-decreased visual acuity	None			NA	NA	NA	NA	Negative	N	59
37	TP	MDL	55	F	RP	PRPF31	606419	NM_015629.3	c.1091_1100del	p.Glu364Glyfs*2	11	HET	LP	Y	49
						ABCA4	601691	NM_000350.2	c.2588G>C	p.Gly863Ala	17	HET	LP
						ABCA4	601691	NM_000350.2	c.656G>C	p.Arg219Thr	6	HET	VUS
38	TP	MDL	12	M	RP/RCD	CRB1	604210	NM_201253.2	c.G2308A	p.G770S	7	HET	VUS	I	49
						CRB1	604210	NM_201253.2	c.A2401T	p.K801X	7	HET	P
39	TP	MDL	37	F	RP	CERKL	608381	NM_001030311.2	c.C375G	p.C125W	2	HET	VUS	I	49
						CERKL	608381	NM_001030311.2	c.G193T	p.E65X	1	HET	LP
40	TP	MDL	3	F	RCD	CNGB3	605080	NM_019098.4	c.1148delC	p.T383Ifs*13	10	HOM	P	Y	20
41	TP	MDL	4	M		CACNA1F	300110	NM_005183.3	c.3327C>A	p.Y1109*	28	HEMI	LP	Y	175
42	TP	MDL	0.75	F	LCA	CEP290	610142	NM_025114.3	c.2772_2773insT	p.M924Ifs*4	25	HET	LP	Y	175
						CEP290	610142	NM_025114.3	c.2991_1655A>G		26i	HET	P
43	TP	MDL	3	F		CRB1	604210	NM_201253.2	c.2042G>A	p.C681Y	6	HET	VUS	I	175
						CRB1	604210	NM_201253.2	c.2401A>T	p.K801*	7	HET	P
44	TP	MDL	44	F	RP	EYS	612424	NM_01142800.1	c.6269G>A	p.W2090*	31	HET	P	Y	175
						EYS	612424	NM_01142800.1	c.6714delT	p.I2239Sfs*17	33	HET	P
45	TP	MDL	17	M	retinal dystrophy	RP2	300757	NM_006915.2	c.358C>T	p.R120*	2	HEMI	P	Y	175
46	TP	MDL	41	M	RP	CDH23	601067	NM_022124.5	c.6442G>A	p.D2148N	48	HET	LP	N	175
						USH2A	608400	NM_206933.2	c.1850G>T	p.C620F	11	HET	LP
47	TP	MDL	61	F	RCD v CRD v plaquenil tox	CHM	300390	NM_006343.2	c.1225G>A	p.V409M	9	HET	VUS	N	175
48	TP	MDL	70	F	retinal dystrophy	PROM1	604365	NM_006017.2	c.1301+2T>C	NA	i11	HET	LP	N	175
49	TP	MDL	8	M	CRD	None			NA	NA	NA	NA	Negative	N	175
50	TP	MDL	1.5	M	CRD	None			NA	NA	NA	NA	Negative	N	175
51	TP	MDL	3	F	retinal dystrophy v albinism	None			NA	NA	NA	NA	Negative	N	175
52	TP	MDL	3.5	F	RCD v RP	RDH12	608830	NM_152443.2	c.506G>A	p.R169Q	7	HET	LP	I	175
						RDH12	608830	NM_152443.2	c.442C>A	p.H148N	6	HET	VUS
53	TP	MDL	4	M	retinal dystroph	RPE65	180069	NM_000329.2	c.271C>T	p.R91W	4	HOM	P	Y	175
						TRPM1	603576	NM_001252030.1	c.360T>G	p.Y120X	3C	HET	LP
54	TP	MDL	15	M	retinal dystrophy	NR2E3	604485	NM_014249.3	c.932G>A	p.R311Q	6	HET	P	Y	175
						NR2E3	604485	NM_014249.3	c.119-2A>C		i1	HET	P
55	TP	MDL	15	M	RCD	RPGRIP1	605446	NM_020366.3	c.673delC	p.H225Tfs*50	5	HET	LP	I	175
						RPGRIP1	605446	NM_020366.3	c.2367-23delG		i15	HET	VUS
56	TP	MDL	6	F	Usher	MYO7A	276903	NM_000260.3	c.1900C>T	p.R634*	16	HET	P	Y	175
						MYO7A	276903	NM_000260.3	c.1976C>A	p.S659*	17	HET	P
57	TP	MDL	0.1	M	LCA	CEP290	610142	NM_025114.3	c.2251C>T	p.R751*	22	HET	P	Y	175
						CEP290	610142	NM_025114.3	c.4723A>T	p.K1575*	36	HET	P
					TP= targeted panel				VUS = variant of uncertain significance
					WES = whole exome sequencing				LP = likely pathogenic
					HET = heterozygous				P = pathogenic
					HOM = homozygous				Y = yes
					HEMI = hemizygous				N = No
									I = indeterminate
									NA = not applicable
